# Supplementary material for: The Elevated Inflammatory Status of Neutrophils Is Related to In-Hospital Complications in Patients with Acute Coronary Syndrome and Has Important Prognosis Value for Diabetic Patients
Source: Int J Mol Sci. 2024 May 8;25(10):5107. doi: 10.3390/ijms25105107 (PMC11121518; doi:10.3390/ijms25105107)
Supplement: Supplementary file 1 [file ijms-25-05107-s001.zip]

Archive with 1 entries (1 files):
- ijms-2975066-supplementary.pdf
